# Supplementary material for: Barriers and enablers to menu planning guideline implementation in Australian childcare centres and the role of government support services
Source: Public Health Nutr. 2022 Jun 1;25(10):2661–70. doi: 10.1017/S1368980022001343 (PMC9991762; doi:10.1017/S1368980022001343)
Supplement: Supplementary file 1 [file S1368980022001343sup.zip]

Archive with 2 entries (2 files):
- S1368980022001343sup001.docx
- S1368980022001343sup002.docx
